# Supplementary material for: Characterization of Tetratricopeptide Repeat-Containing Proteins Critical for Cilia Formation and Function
Source: PLoS One. 2015 Apr 10;10(4):e0124378. doi: 10.1371/journal.pone.0124378 (PMC4393279; doi:10.1371/journal.pone.0124378)
Supplement: S1 Table — (XLSX) [file pone.0124378.s008.xlsx]

## Sheet: Table S2
Primer sequences for rescue expremients
Gene	Forward (5'-3') (The mismatched synonym nucleotides are underlined.)	Reverse (5'-3')
ttc4	CCGGAATTCATGGCCGCGCCGACACAGGGGG	CCGCTCGAGTCATTTCAATAATTTTAATC
ttc9c	CCGGAATTCATGGATGAGAAAGTCGCGGATC	CCGCTCGAGTTAGACCAGTTCCCGGGTC
ttc36	CCGGAATTCATGGCGTCTGCGCATGATAGAG	CCGCTCGAGTTATTGCATTTCGGAC
ttc39c	CCGGAATTCATGGCAGGTCCGGACTCTCCGC	CCGCTCGAGTTATAAGGCGAGGGCAG
Primer sequences for insertion of pEGFP-N1 vector
Gene	Forward (5'-3')	Reverse (5'-3')
ttc4	CCGGAATTCTGGACGTAGTGAGATACG	CGCGGATCCCGCTCCTCCCAGTTGCTTTCG
ttc9c	CCGGAATTCTGCTCCCAGCAACATTTACTG	CGCGGATCCCGCTGAGAGTCCAAACGGGAAG
ttc36	CCGGAATTCTGCAGAATTGCATTTAGGTTTTAAAC	CGCGGATCCCGGTCATCATCCATCAACTCCTC
ttc39c	CCGGAATTCTGGCGAGTCATTCCAGCGGTC	CGCGGATCCCGGATGCCCTGAAAGGCGAG
Primer sequences for insertion of pCS2+ vector
Gene	Forward (5'-3')	Reverse (5'-3')
ttc4	CCGGAATTCTGGACGTAGTGAGATACG	CCGCTCGAGGCTTTACTTGTACAGCTCGTC
ttc9c	CCGGAATTCTGCTCCCAGCAACATTTACTG	CCGCTCGAGGCTTTACTTGTACAGCTCGTC
ttc36	CCGGAATTCTGCAGAATTGCATTTAGGTTTTAAAC	CCGCTCGAGGCTTTACTTGTACAGCTCGTC
ttc39c	CCGGAATTCTGGCGAGTCATTCCAGCGGTC	CCGCTCGAGGCTTTACTTGTACAGCTCGTC
