# Supplementary material for: Characterization of Tetratricopeptide Repeat-Containing Proteins Critical for Cilia Formation and Function
Source: PLoS One. 2015 Apr 10;10(4):e0124378. doi: 10.1371/journal.pone.0124378 (PMC4393279; doi:10.1371/journal.pone.0124378)
Supplement: S2 Table — (XLSX) [file pone.0124378.s009.xlsx]

## Sheet: microarray data
Gene Symbol	Probe Set ID	ALId0	ALId1	ALId2	ALId3	ALId4	ALId5	UniGene ID	Gene Title
IFT70	1423672_at	503.15	1397.96	2856.29	3594.57	3929.78	3638.16	Mm.275109	Tetratricopeptide repeat domain 30b
IFT88	1448652_at	315.33	544.38	1209.61	1715	2095.12	2100.3	Mm.4653	Intraflagellar transport 88
IFT139	1428932_at	69.37	126.07	345.19	775.6	1155.48	1338.88	Mm.189573	Tetratricopeptide repeat domain 21a
IFT140	1417255_at	498.3	724.53	1465.63	2243.77	2933.9	2689.49	Mm.32802	Intraflagellar transport 140
IFT144	1455669_at	214.08	289.15	589.65	1980.1	3726.3	3607.64	Mm.127550	WD repeat domain 19
IFT172	1423068_at	611.84	826.63	2036.63	3162.36	5064.26	6239.73	Mm.293023	Intraflagellar transport 172
BBS4	1434460_at	95.81	214.43	501.82	794.59	919.91	713.38	Mm.200714	Bardet-Biedl syndrome 4
BBS8	1424410_at	424.26	679.85	1212.54	1877.38	2292.79	2235.28	Mm.282660	Tetratricopeptide repeat domain 8
TTC25	1429130_at	53.8	311.43	1318.12	2249.01	2316.25	1909.25	Mm.31590	Tetratricopeptide repeat domain 25
TTC26	1435401_at	238.74	763.12	1907.67	2353.38	2936.04	2613.59	Mm.253446	Tetratricopeptide repeat domain 26
DEUP1	1456555_at	58.82	3212	8307.37	8158.15	4255.39	2507.05	Mm.32237	Coiled-coil domain containing 67
TTC4	1451192_a_at	372.6	490.66	664.41	811.82	697.65	608.64	Mm.25806	Tetratricopeptide repeat domain 4
TTC5	1424508_at	568.21	728.53	1399.41	1932.83	1584.75	1207.61	Mm.276362	Tetratricopeptide repeat domain 5
TTC9c	1432245_s_at	307.91	507.8	919.76	856.99	443.59	387.03	Mm.261082	Tetratricopeptide repeat domain 9c
TTC12	1435211_at	156.44	284.63	1003.82	2019.31	2680.86	2539.49	Mm.177413	Tetratricopeptide repeat domain 12
TTC16	1455414_at	29.23	88.11	354.63	1067.07	2237.17	2342.51	Mm.475130	Tetratricopeptide repeat domain 16
TTC18	1456034_at	75.76	166.62	786.15	1924.78	2655.26	2675.54	Mm.159759	Tetratricopeptide repeat domain 18
TTC29	1437096_at	18.81	34.5	274.69	1429.64	2284.46	2241.74	Mm.61243	Tetratricopeptide repeat domain 29
TTC36	1418696_at	136.29	424.66	273.95	424.19	762.17	691.61	Mm.325487	Tetratricopeptide repeat domain 36
TTC39a	1455162_at	870.76	1017.09	1341.16	2661.1	4596	5248.71	Mm.33091	Tetratricopeptide repeat domain 39a
TTC39c	1426223_at	476.5	382.17	335.06	533.98	919.82	1066.4	Mm.52526	Tetratricopeptide repeat domain 39c
